# Supplementary material for: ALA Promotes Sucrose Accumulation in Early Peach Fruit by Regulating SPS Activity
Source: Curr Issues Mol Biol. 2024 Jul 24;46(8):7944–54. doi: 10.3390/cimb46080469 (PMC11352516; doi:10.3390/cimb46080469)
Supplement: Supplementary file 1 [file cimb-46-00469-s001.zip]

Archive with 3 entries (3 files):
- Figure S1.pdf
- Table S1 Primers used in all the experiments reported.xlsx
- Table S2 Correlation analysis.xlsx
