# Supplementary material for: ALA Promotes Sucrose Accumulation in Early Peach Fruit by Regulating SPS Activity
Source: Curr Issues Mol Biol. 2024 Jul 24;46(8):7944–54. doi: 10.3390/cimb46080469 (PMC11352516; doi:10.3390/cimb46080469)
Supplement: Supplementary file 1 [file cimb-46-00469-s001.zip › Table S1 Primers used in all the experiments reported.xlsx]

## Sheet: The primers of qRT-PCR
Gene ID	Gene name	Sequence
Prupe.4G138700	PpTEF-1	GCACGGATGGGCTTTTAC
	PpTEF-2	AATAGGGCACTGCTGGCTGG
Prupe.7G249900	PpSPS1-1	ATGGCGAGCAACGATTGGATAAACA
	PpSPS1-2	GTTCCAAATCCGCCAGCACA
Prupe.1G483200	PpSPS2-1	ATGGCGGGAAACGACTGGGTGAACA
	PpSPS2-2	CTCCAAGTAACTGTTCACCC
Prupe.1G159700	PpSPS3-1	ATGGCTGGAAATGAGTGGATCAATG
	PpSPS3-2	TACAAACCAACGCATCAAAC
Prupe.8G003700	PpSPS4-1	ATGGCGGGAAACGACTGGTTAAACG
	PpSPS4-2	TTGCTGCGTTCACGGGTATT

## Sheet: Subcellular localization primer
PpSPS2-1	ACTCTTGACCATGGTAGATCTatggcgggaaacgactgggtg
PpSPS2-2	AAAGTTCTTCTCCTTTACTAGTccgcttgagaatccctagttt
PpSPS3-1	ACTCTTGACCATGGTAGATCTatggctggaaatgagtggatc
PpSPS3-2	AAAGTTCTTCTCCTTTACTAGTgagtaacattccagcagcagatt
