# Supplementary material for: ALA Promotes Sucrose Accumulation in Early Peach Fruit by Regulating SPS Activity
Source: Curr Issues Mol Biol. 2024 Jul 24;46(8):7944–54. doi: 10.3390/cimb46080469 (PMC11352516; doi:10.3390/cimb46080469)
Supplement: Supplementary file 1 [file cimb-46-00469-s001.zip › Table S2 Correlation analysis.xlsx]

## Sheet: Correlation analysis
Correlation analysis
	Sucrose content14-Control	Sucrose content14-ALA	Sucrose content28-Control	Sucrose content28-ALA	Sucrose content42-Control	Sucrose content42-ALA	Sucrose content50-Control	Sucrose content50-ALA	Sucrose content60-Control	Sucrose content60-ALA	SPS activity14-Control	SPS activity14-ALA	SPS activity28-Control	SPS activity28-ALA	SPS activity42-Control	SPS activity42-ALA	SPS activity50-Control	SPS activity50-ALA	SPS activity60-Control	SPS activity60-ALA	SPS1-2-CK	SPS1-2-ALA1	SPS1-3-CK	SPS1-3-ALA1	SPS1-4-CK	SPS1-4-ALA	SPS1-5-CK	SPS1-5-ALA1	SPS1-6-CK	SPS1-6-ALA1	SPS2-2-CK	SPS2-2-ALA1	SPS2-3-CK	SPS2-3-ALA1	SPS2-4-CK	SPS2-4-ALA	SPS2-5-CK	SPS2-5-ALA1	SPS2-6-CK	SPS2-6-ALA1	SPS3-2-CK	SPS3-2-ALA1	SPS3-3-CK	SPS3-3-ALA1	SPS3-4-CK	SPS3-4-ALA	SPS3-5-CK	SPS3-5-ALA1	SPS3-6-CK
Sucrose content14-Control	1	0.948124	0.981228	-0.191925	0.120021	0.0701274	-0.769688	0.015655	0.253715	-0.996162	-0.982912	-0.769132	-0.602032	-0.420156	-0.72867	0.95578	-0.441097	-0.66128	0.286842	-0.995836	-0.991802	-0.388315	0.834263	0.959497	0.543196	-0.584679	-0.732748	.998*	0.658146	-0.548964	-.999*	-0.30676	-0.96978	0.938904	0.529896	-0.988738	0.62905	-0.96271	0.602866	-0.25359	-1.000**	-0.934947	-0.650047	0.121673	0.510992	0.496704	-0.987794	-0.572066	0.405539
Sucrose content14-ALA	0.948124	1	0.991633	-0.493959	0.429397	-0.250628	-0.526806	0.332704	-0.0669446	-0.91666	-0.873404	-0.9324	-0.824636	-0.686839	-0.908589	0.812709	-0.132912	-0.865445	-0.0325797	-0.973157	-0.980975	-0.661125	0.615705	.999*	0.248106	-0.81225	-0.911067	0.964801	0.38466	-0.25477	-0.937252	-0.59342	-.997*	1.000*	0.772007	-0.985023	0.843542	-.999*	0.317958	0.0670742	-0.943784	-.999*	-0.857896	0.4309	0.757746	0.746849	-0.986069	-0.803134	0.675087
Sucrose content28-Control	0.981228	0.991633	1	-0.377588	0.309225	-0.123566	-0.63212	0.208189	0.0624117	-0.960582	-0.928961	-0.877943	-0.744717	-0.587272	-0.847069	0.881124	-0.259741	-0.793532	0.0967102	-0.994723	-.998*	-0.558743	0.71227	0.995815	0.371079	-0.730157	-0.850228	0.990676	0.500596	-0.377465	-0.974417	-0.484555	-.999*	0.987654	0.683499	-.999*	0.767157	-0.996811	0.437685	-0.0622821	-0.978559	-0.985817	-0.784391	0.310808	0.667172	0.65476	-.999*	-0.719505	0.574207
Sucrose content28-ALA	-0.191925	-0.493959	-0.377588	1	-.997*	0.965534	-0.478829	-0.984294	0.900602	0.105287	0.00798899	0.774824	0.899173	0.97122	0.811983	0.105177	-0.796118	0.86311	0.885117	0.280593	0.315763	0.978922	0.381001	-0.460633	0.719745	0.908397	0.808482	-0.247915	0.612579	-0.714947	0.159817	0.992968	0.425569	-0.517979	-0.933997	0.33664	-0.883644	0.450275	0.667305	-0.900659	0.178772	0.527631	0.870528	-.997*	-0.941678	-0.947115	0.342452	0.914753	-0.974918
Sucrose content42-Control	0.120021	0.429397	0.309225	-.997*	1	-0.98191	0.541426	0.994529	-0.929836	-0.0326645	0.0647776	-0.726782	-0.864957	-0.95132	-0.76737	-0.177243	0.838031	-0.824084	-0.916626	-0.210024	-0.245901	-0.961471	-0.447252	0.394843	-0.768342	-0.875574	-0.763526	0.176781	-0.668456	0.763917	-0.087581	-0.981724	-0.35861	0.454378	0.905531	-0.267246	0.847245	-0.384126	-0.719718	0.929883	-0.106722	-0.464436	-0.832421	1.000**	0.914702	0.921261	-0.273195	-0.882939	0.956143
Sucrose content42-ALA	0.0701274	-0.250628	-0.123566	0.965534	-0.98191	1	-0.690824	-0.996318	0.98269	-0.157171	-0.252554	0.583579	0.754287	0.875753	0.632079	0.360384	-0.926183	0.701919	0.975735	0.0211019	0.0579205	0.892026	0.608514	-0.213739	0.875632	0.768265	0.627439	0.0127805	0.797191	-0.872286	-0.102622	0.927931	0.175371	-0.277488	-0.808815	0.0799526	-0.731338	0.202358	0.838155	-0.982714	-0.0834732	0.288348	0.712437	-0.981594	-0.821635	-0.83095	0.0861101	0.778071	-0.883388
Sucrose content50-Control	-0.769688	-0.526806	-0.63212	-0.478829	0.541426	-0.690824	1	0.626292	-0.812812	0.822614	0.874055	0.183984	-0.0463833	-0.255946	0.123618	-0.923401	0.912463	0.0300758	-0.832371	0.708284	0.681796	-0.289439	-0.994126	-0.558658	-0.954113	-0.0679068	0.129543	-0.731793	-0.987227	0.956152	0.790099	-0.37153	0.590667	-0.502934	0.133565	0.665475	0.0121131	0.568271	-0.973378	0.812736	0.778165	0.493115	0.0152016	0.540026	0.155472	0.17179	0.66085	-0.0833242	0.271427
Sucrose content50-ALA	0.015655	0.332704	0.208189	-0.984294	0.994529	-0.996318	0.626292	1	-0.963188	0.0719231	0.168668	-0.651052	-0.807799	-0.913918	-0.696188	-0.279083	0.890444	-0.7604	-0.95337	-0.10674	-0.143299	-0.927493	-0.538239	0.296706	-0.831	-0.820318	-0.691888	0.0729948	-0.742494	0.82715	0.0169613	-0.956473	-0.259132	0.358834	0.856254	-0.165119	0.787118	-0.285574	-0.788306	0.963223	-0.00227021	-0.36938	-0.769978	0.994353	0.86748	0.875589	-0.17121	-0.829063	0.920314
Sucrose content60-Control	0.253715	-0.0669446	0.0624117	0.900602	-0.929836	0.98269	-0.812812	-0.963188	1	-0.337406	-0.427435	0.423037	0.6196	0.771159	0.47758	0.526956	-0.980007	0.557817	.999*	-0.16448	-0.128029	0.792852	0.744991	-0.029062	0.94995	0.636377	0.472324	0.197802	0.895237	-0.947777	-0.285125	0.842814	-0.0100517	-0.0947017	-0.68587	-0.106096	-0.592329	0.0174293	0.924692	-1.000**	-0.26664	0.105968	0.570103	-0.929222	-0.701813	-0.713499	-0.0999505	0.648227	-0.781277
Sucrose content60-ALA	-0.996162	-0.91666	-0.960582	0.105287	-0.0326645	-0.157171	0.822614	0.0719231	-0.337406	1	0.995251	0.710242	0.529832	0.339115	0.665929	-0.977852	0.517958	0.593083	-0.369592	0.984035	0.97681	0.306165	-0.879321	-0.931156	-0.6146	0.511426	0.670372	-0.989499	-0.72152	0.620018	.998*	0.222274	0.944703	-0.905175	-0.453632	0.971844	-0.558594	0.935335	-0.670387	0.337284	.997*	0.900305	0.581039	-0.034328	-0.433792	-0.41883	0.970369	0.498079	-0.323974
SPS activity14-Control	-0.982912	-0.873404	-0.928961	0.00798899	0.0647776	-0.252554	0.874055	0.168668	-0.427435	0.995251	1	0.638346	0.444763	0.245934	0.59015	-0.993582	0.598762	0.511895	-0.458283	0.962038	0.95133	0.212046	-0.921501	-0.891242	-0.688466	0.425352	0.594961	-0.970731	-0.78549	0.693444	0.988392	0.126314	0.908297	-0.859504	-0.364731	0.944293	-0.475204	0.896459	-0.73943	0.427318	0.985287	0.853662	0.499058	0.0631166	-0.344029	-0.328451	0.942241	0.411308	-0.230347
SPS activity14-ALA	-0.769132	-0.9324	-0.877943	0.774824	-0.726782	0.583579	0.183984	-0.651052	0.423037	0.710242	0.638346	1	0.973337	0.903099	.998*	-0.547176	-0.234295	0.988018	0.391614	0.82419	0.844494	0.887604	-0.289285	-0.918024	0.118795	0.968166	.998*	-0.804532	-0.0250372	-0.111955	0.747881	0.844216	0.901814	-0.942102	-0.949548	0.856115	-0.980628	0.913348	0.0462087	-0.423155	0.760509	0.945839	0.985612	-0.727924	-0.942373	-0.93671	0.859292	0.964181	-0.896091
SPS activity28-Control	-0.602032	-0.824636	-0.744717	0.899173	-0.864957	0.754287	-0.0463833	-0.807799	0.6196	0.529832	0.444763	0.973337	1	0.977522	0.985528	-0.340594	-0.451041	.997*	0.59223	0.672315	0.699131	0.969591	-0.0620017	-0.802593	0.343381	1.000*	0.984498	-0.646851	0.204936	-0.336906	0.575672	0.944654	0.77865	-0.840067	-0.996169	0.71475	-.999*	0.795598	0.27411	-0.619702	0.591291	0.846156	.998*	-0.865791	-0.993988	-0.992042	0.719058	.999*	-0.974013
SPS activity28-ALA	-0.420156	-0.686839	-0.587272	0.97122	-0.95132	0.875753	-0.255946	-0.913918	0.771159	0.339115	0.245934	0.903099	0.977522	1	0.927637	-0.134711	-0.629072	0.958556	0.7488	0.501131	0.532672	.999*	0.149819	-0.658785	0.533675	0.98184	0.92539	-0.471527	0.406687	-0.52784	0.390339	0.992588	0.628859	-0.706811	-0.992215	0.551232	-0.96972	0.649987	0.470705	-0.771242	0.407972	0.714776	0.962689	-0.951832	-0.994729	-0.996289	0.556377	0.984656	-1.000*
SPS activity42-Control	-0.72867	-0.908589	-0.847069	0.811983	-0.76737	0.632079	0.123618	-0.696188	0.47758	0.665929	0.59015	.998*	0.985528	0.927637	1	-0.495042	-0.293223	0.995599	0.447072	0.78807	0.810214	0.914075	-0.230291	-0.892097	0.179206	0.981645	1.000**	-0.766763	0.0360559	-0.172427	0.705948	0.875372	0.873743	-0.919867	-0.966927	0.82296	-0.99076	0.886779	0.107123	-0.477694	0.719438	0.924249	0.994094	-0.768436	-0.961044	-0.956341	0.826454	0.978579	-0.921524
SPS activity42-ALA	0.95578	0.812709	0.881124	0.105177	-0.177243	0.360384	-0.923401	-0.279083	0.526956	-0.977852	-0.993582	-0.547176	-0.340594	-0.134711	-0.495042	1	-0.685519	-0.411436	0.555882	-0.924991	-0.910364	-0.100139	0.959519	0.834219	0.766089	-0.320246	-0.500223	0.937334	0.850455	-0.770496	-0.964862	-0.0132915	-0.855147	0.79617	0.257064	-0.901004	0.372624	-0.840579	0.810839	-0.526845	-0.959631	-0.789267	-0.39783	-0.175604	0.235607	0.2195	-0.898306	-0.305561	0.118792
SPS activity50-Control	-0.441097	-0.132912	-0.259741	-0.796118	0.838031	-0.926183	0.912463	0.890444	-0.980007	0.517958	0.598762	-0.234295	-0.451041	-0.629072	-0.293223	-0.685519	1	-0.381531	-0.986271	0.357447	0.322797	-0.655748	-0.862821	-0.1704	-0.993114	-0.470177	-0.287508	-0.388881	-0.965995	0.992284	0.470131	-0.718879	0.208806	-0.105262	0.527366	0.301817	0.420181	0.181854	-0.981954	0.979981	0.45307	0.0939957	-0.39524	0.837122	0.546046	0.559828	0.295921	-0.483766	0.641465
SPS activity50-ALA	-0.66128	-0.865445	-0.793532	0.86311	-0.824084	0.701919	0.0300758	-0.7604	0.557817	0.593083	0.511895	0.988018	.997*	0.958556	0.995599	-0.411436	-0.381531	1	0.528934	0.72691	0.751717	0.948058	-0.138079	-0.845825	0.270617	0.995198	0.995021	-0.703228	0.129553	-0.263982	0.636465	0.916827	0.824315	-0.87906	-0.986575	0.766097	-.999*	0.83956	0.199829	-0.557925	0.65118	0.884402	1.000**	-0.825026	-0.982717	-0.979521	0.770054	0.993566	-0.95386
SPS activity60-Control	0.286842	-0.0325797	0.0967102	0.885117	-0.916626	0.975735	-0.832371	-0.95337	.999*	-0.369592	-0.458283	0.391614	0.59223	0.7488	0.447072	0.555882	-0.986271	0.528934	1	-0.198317	-0.162073	0.771417	0.767499	0.00534316	0.960136	0.609463	0.441721	0.231408	0.910036	-0.958188	-0.317931	0.823799	-0.0444465	-0.0603978	-0.660429	-0.140242	-0.564261	-0.0169783	0.937243	-.999*	-0.299639	0.071696	0.541501	-0.915959	-0.67689	-0.688972	-0.134122	0.621648	-0.759341
SPS activity60-ALA	-0.995836	-0.973157	-0.994723	0.280593	-0.210024	0.0211019	0.708284	-0.10674	-0.16448	0.984035	0.962038	0.82419	0.672315	0.501131	0.78807	-0.924991	0.357447	0.72691	-0.198317	1	.999*	0.470706	-0.780525	-0.981184	-0.464394	0.656201	0.791732	-.999*	-0.586771	0.470481	0.992333	0.392249	0.987984	-0.966371	-0.605	.998*	-0.697296	0.983364	-0.527624	0.164352	0.994527	0.963397	0.716613	-0.211651	-0.587225	-0.573757	.998*	0.644456	-0.487179
SPS1-2-CK	-0.991802	-0.980975	-.998*	0.315763	-0.245901	0.0579205	0.681796	-0.143299	-0.128029	0.97681	0.95133	0.844494	0.699131	0.532672	0.810214	-0.910364	0.322797	0.751717	-0.162073	.999*	1	0.502891	-0.756965	-0.987631	-0.431451	0.683555	0.8137	-.997*	-0.556541	0.437653	0.987107	0.425871	0.993007	-0.975189	-0.633923	1.000*	-0.72323	0.989388	-0.49597	0.1279	0.990002	0.972619	0.741822	-0.247514	-0.616647	-0.603542	1.000*	0.672188	-0.519022
SPS1-2-ALA1	-0.388315	-0.661125	-0.558743	0.978922	-0.961471	0.892026	-0.289439	-0.927493	0.792852	0.306165	0.212046	0.887604	0.969591	.999*	0.914075	-0.100139	-0.655748	0.948058	0.771417	0.470706	0.502891	1	0.184143	-0.632199	0.562788	0.974642	0.911636	-0.440546	0.43824	-0.557083	0.358056	0.996217	0.601414	-0.68176	-0.987279	0.521856	-0.960632	0.623141	0.501131	-0.792931	0.375946	0.69	0.952686	-0.961927	-0.990557	-0.992689	0.527117	0.977985	-1.000*
SPS1-3-CK	0.834263	0.615705	0.71227	0.381001	-0.447252	0.608514	-0.994126	-0.538239	0.744991	-0.879321	-0.921501	-0.289285	-0.0620017	0.149819	-0.230291	0.959519	-0.862821	-0.138079	0.767499	-0.780525	-0.756965	0.184143	1	0.645142	0.916099	-0.0404714	-0.236099	0.801255	0.964186	-0.918838	-0.8518	0.268866	-0.674529	0.593524	-0.0255215	-0.74235	0.0961792	-0.653988	0.942853	-0.744904	-0.841568	-0.584374	-0.123329	-0.445763	-0.0476459	-0.0641605	-0.738196	-0.025018	-0.165666
SPS1-3-ALA1	0.959497	.999*	0.995815	-0.460633	0.394843	-0.213739	-0.558658	0.296706	-0.029062	-0.931156	-0.891242	-0.918024	-0.802593	-0.658785	-0.892097	0.834219	-0.1704	-0.845825	0.00534316	-0.981184	-0.987631	-0.632199	0.645142	1	0.284661	-0.789547	-0.894779	0.974079	0.419386	-0.291255	-0.949799	-0.562472	-.999*	.998*	0.747349	-0.990852	0.82257	-1.000**	0.353681	0.0291918	-0.95564	-.997*	-0.837795	0.396371	0.732457	0.721096	-0.991667	-0.779964	0.646627
SPS1-4-CK	0.543196	0.248106	0.371079	0.719745	-0.768342	0.875632	-0.954113	-0.831	0.94995	-0.6146	-0.688466	0.118795	0.343381	0.533675	0.179206	0.766089	-0.993114	0.270617	0.960136	-0.464394	-0.431451	0.562788	0.916099	0.284661	1	0.363548	0.173327	0.49413	0.989633	-1.000**	-0.570288	0.632496	-0.321933	0.221035	-0.424202	-0.411424	-0.310984	-0.295796	.997*	-0.94991	-0.554385	-0.209978	0.28491	-0.767276	-0.444145	-0.458903	-0.405784	0.377908	-0.547178
SPS1-4-ALA	-0.584679	-0.81225	-0.730157	0.908397	-0.875574	0.768265	-0.0679068	-0.820318	0.636377	0.511426	0.425352	0.968166	1.000*	0.98184	0.981645	-0.320246	-0.470177	0.995198	0.609463	0.656201	0.683555	0.974642	-0.0404714	-0.789547	0.363548	1	0.980488	-0.63026	0.225989	-0.357125	0.557911	0.951507	0.764942	-0.828177	-.998*	0.699507	-.998*	0.782353	0.294778	-0.636477	0.573768	0.83447	0.996544	-0.876377	-0.996118	-0.994525	0.703909	1.000**	-0.978669
SPS1-5-CK	-0.732748	-0.911067	-0.850228	0.808482	-0.763526	0.627439	0.129543	-0.691888	0.472324	0.670372	0.594961	.998*	0.984498	0.92539	1.000**	-0.500223	-0.287508	0.995021	0.441721	0.791732	0.8137	0.911636	-0.236099	-0.894779	0.173327	0.980488	1	-0.770583	0.0300863	-0.166541	0.710166	0.872469	0.876633	-0.922194	-0.965387	0.826338	-0.989932	0.889523	0.101182	-0.472438	0.723574	0.926513	0.993429	-0.7646	-0.959376	-0.954579	0.829802	0.977332	-0.919188
SPS1-5-ALA1	.998*	0.964801	0.990676	-0.247915	0.176781	0.0127805	-0.731793	0.0729948	0.197802	-0.989499	-0.970731	-0.804532	-0.646851	-0.471527	-0.766763	0.937334	-0.388881	-0.703228	0.231408	-.999*	-.997*	-0.440546	0.801255	0.974079	0.49413	-0.63026	-0.770583	1	0.613867	-0.500105	-0.995951	-0.360861	-0.982181	0.957104	0.577679	-0.995695	0.672613	-0.976645	0.556099	-0.197675	-.997*	-0.953762	-0.692573	0.178419	0.559467	0.545681	-0.995104	-0.618181	0.457314
SPS1-6-CK	0.658146	0.38466	0.500596	0.612579	-0.668456	0.797191	-0.987227	-0.742494	0.895237	-0.72152	-0.78549	-0.0250372	0.204936	0.406687	0.0360559	0.850455	-0.965995	0.129553	0.910036	-0.586771	-0.556541	0.43824	0.964186	0.419386	0.989633	0.225989	0.0300863	0.613867	1	-0.990599	-0.682349	0.514698	-0.454567	0.358808	-0.289749	-0.538058	-0.171264	-0.42992	.997*	-0.895179	-0.668165	-0.348216	0.144291	-0.667217	-0.310866	-0.326544	-0.532839	0.241023	-0.421296
SPS1-6-ALA1	-0.548964	-0.25477	-0.377465	-0.714947	0.763917	-0.872286	0.956152	0.82715	-0.947777	0.620018	0.693444	-0.111955	-0.336906	-0.52784	-0.172427	-0.770496	0.992284	-0.263982	-0.958188	0.470481	0.437653	-0.557083	-0.918838	-0.291255	-1.000**	-0.357125	-0.166541	-0.500105	-0.990599	1	0.575931	-0.627147	0.328445	-0.227745	0.417956	0.41769	0.304432	0.302367	-.998*	0.947735	0.560103	0.216705	-0.278303	0.762842	0.437965	0.452775	0.412068	-0.371524	0.541402
SPS2-2-CK	-.999*	-0.937252	-0.974417	0.159817	-0.087581	-0.102622	0.790099	0.0169613	-0.285125	.998*	0.988392	0.747881	0.575672	0.390339	0.705948	-0.964862	0.470131	0.636465	-0.317931	0.992333	0.987107	0.358056	-0.8518	-0.949799	-0.570288	0.557911	0.710166	-0.995951	-0.682349	0.575931	1	0.275557	0.961308	-0.927181	-0.501957	0.983331	-0.603364	0.953375	-0.628565	0.285001	1.000*	0.92288	0.624919	-0.089239	-0.482687	-0.468136	0.982189	0.545013	-0.375513
SPS2-2-ALA1	-0.30676	-0.59342	-0.484555	0.992968	-0.981724	0.927931	-0.37153	-0.956473	0.842814	0.222274	0.126314	0.844216	0.944654	0.992588	0.875372	-0.0132915	-0.718879	0.916827	0.823799	0.392249	0.425871	0.996217	0.268866	-0.562472	0.632496	0.951507	0.872469	-0.360861	0.514698	-0.627147	0.275557	1	0.529706	-0.615602	-0.969726	0.445748	-0.932853	0.552813	0.57444	-0.842884	0.293993	0.624486	0.922666	-0.98204	-0.974894	-0.978444	0.451271	0.95615	-0.99441
SPS2-3-CK	-0.96978	-.997*	-.999*	0.425569	-0.35861	0.175371	0.590667	-0.259132	-0.0100517	0.944703	0.908297	0.901814	0.77865	0.628859	0.873743	-0.855147	0.208806	0.824315	-0.0444465	0.987984	0.993007	0.601414	-0.674529	-.999*	-0.321933	0.764942	0.876633	-0.982181	-0.454567	0.328445	0.961308	0.529706	1	-0.994503	-0.720793	0.995372	-0.799701	1.000*	-0.389991	0.0099219	0.966428	0.993254	0.815801	-0.360163	-0.705271	-0.693449	0.995947	0.754892	-0.6163
SPS2-3-ALA1	0.938904	1.000*	0.987654	-0.517979	0.454378	-0.277488	-0.502934	0.358834	-0.0947017	-0.905175	-0.859504	-0.942102	-0.840067	-0.706811	-0.919867	0.79617	-0.105262	-0.87906	-0.0603978	-0.966371	-0.975189	-0.68176	0.593524	.998*	0.221035	-0.828177	-0.922194	0.957104	0.358808	-0.227745	-0.927181	-0.615602	-0.994503	1	0.789406	-0.979839	0.85817	-.997*	0.291434	0.094831	-0.934213	-1.000**	-0.871871	0.455861	0.775623	0.765077	-0.981055	-0.819413	0.695368
SPS2-4-CK	0.529896	0.772007	0.683499	-0.933997	0.905531	-0.808815	0.133565	0.856254	-0.68587	-0.453632	-0.364731	-0.949548	-0.996169	-0.992215	-0.966927	0.257064	0.527366	-0.986575	-0.660429	-0.605	-0.633923	-0.987279	-0.0255215	0.747349	-0.424202	-.998*	-0.965387	0.577679	-0.289749	0.417956	-0.501957	-0.969726	-0.720793	0.789406	1	-0.650848	0.992585	-0.739567	-0.357164	0.685965	-0.518497	-0.796306	-0.988895	0.906236	1.000*	.999*	-0.655526	-.999*	0.990089
SPS2-4-ALA	-0.988738	-0.985023	-.999*	0.33664	-0.267246	0.0799526	0.665475	-0.165119	-0.106096	0.971844	0.944293	0.856115	0.71475	0.551232	0.82296	-0.901004	0.301817	0.766097	-0.140242	.998*	1.000*	0.521856	-0.74235	-0.990852	-0.411424	0.699507	0.826338	-0.995695	-0.538058	0.41769	0.983331	0.445748	0.995372	-0.979839	-0.650848	1	-0.738305	0.992356	-0.476673	0.105967	0.986646	0.977514	0.75645	-0.26885	-0.633881	-0.621002	1.000**	0.688374	-0.537771
SPS2-5-CK	0.62905	0.843542	0.767157	-0.883644	0.847245	-0.731338	0.0121131	0.787118	-0.592329	-0.558594	-0.475204	-0.980628	-.999*	-0.96972	-0.99076	0.372624	0.420181	-.999*	-0.564261	-0.697296	-0.72323	-0.960632	0.0961792	0.82257	-0.310984	-.998*	-0.989932	0.672613	-0.171264	0.304432	-0.603364	-0.932853	-0.799701	0.85817	0.992585	-0.738305	1	-0.815898	-0.240982	0.592434	-0.618588	-0.863927	-1.000*	0.848128	0.989651	0.987142	-0.742458	-.997*	0.965676
SPS2-5-ALA1	-0.96271	-.999*	-0.996811	0.450275	-0.384126	0.202358	0.568271	-0.285574	0.0174293	0.935335	0.896459	0.913348	0.795598	0.649987	0.886779	-0.840579	0.181854	0.83956	-0.0169783	0.983364	0.989388	0.623141	-0.653988	-1.000**	-0.295796	0.782353	0.889523	-0.976645	-0.42992	0.302367	0.953375	0.552813	1.000*	-.997*	-0.739567	0.992356	-0.815898	1	-0.364541	-0.0175591	0.959003	0.996065	0.831385	-0.385662	-0.724486	-0.712986	0.993099	0.772629	-0.637707
SPS2-6-CK	0.602866	0.317958	0.437685	0.667305	-0.719718	0.838155	-0.973378	-0.788306	0.924692	-0.670387	-0.73943	0.0462087	0.27411	0.470705	0.107123	0.810839	-0.981954	0.199829	0.937243	-0.527624	-0.49597	0.501131	0.942853	0.353681	.997*	0.294778	0.101182	0.556099	.997*	-.998*	-0.628565	0.57444	-0.389991	0.291434	-0.357164	-0.476673	-0.240982	-0.364541	1	-0.924643	-0.613492	-0.280584	0.214384	-0.718562	-0.377754	-0.393017	-0.471232	0.309517	-0.484804
SPS2-6-ALA1	-0.25359	0.0670742	-0.0622821	-0.900659	0.929883	-0.982714	0.812736	0.963223	-1.000**	0.337284	0.427318	-0.423155	-0.619702	-0.771242	-0.477694	-0.526845	0.979981	-0.557925	-.999*	0.164352	0.1279	-0.792931	-0.744904	0.0291918	-0.94991	-0.636477	-0.472438	-0.197675	-0.895179	0.947735	0.285001	-0.842884	0.0099219	0.094831	0.685965	0.105967	0.592434	-0.0175591	-0.924643	1	0.266515	-0.106097	-0.57021	0.92927	0.701905	0.71359	0.0998213	-0.648326	0.781358
SPS3-2-CK	-1.000**	-0.943784	-0.978559	0.178772	-0.106722	-0.0834732	0.778165	-0.00227021	-0.26664	.997*	0.985287	0.760509	0.591291	0.407972	0.719438	-0.959631	0.45307	0.65118	-0.299639	0.994527	0.990002	0.375946	-0.841568	-0.95564	-0.554385	0.573768	0.723574	-.997*	-0.668165	0.560103	1.000*	0.293993	0.966428	-0.934213	-0.518497	0.986646	-0.618588	0.959003	-0.613492	0.266515	1	0.930115	0.639817	-0.108377	-0.49944	-0.485043	0.985621	0.561036	-0.393268
SPS3-2-ALA1	-0.934947	-.999*	-0.985817	0.527631	-0.464436	0.288348	0.493115	-0.36938	0.105968	0.900305	0.853662	0.945839	0.846156	0.714776	0.924249	-0.789267	0.0939957	0.884402	0.071696	0.963397	0.972619	0.69	-0.584374	-.997*	-0.209978	0.83447	0.926513	-0.953762	-0.348216	0.216705	0.92288	0.624486	0.993254	-1.000**	-0.796306	0.977514	-0.863927	0.996065	-0.280584	-0.106097	0.930115	1	0.87736	-0.465909	-0.78272	-0.772319	0.978799	0.825851	-0.70346
SPS3-3-CK	-0.650047	-0.857896	-0.784391	0.870528	-0.832421	0.712437	0.0152016	-0.769978	0.570103	0.581039	0.499058	0.985612	.998*	0.962689	0.994094	-0.39783	-0.39524	1.000**	0.541501	0.716613	0.741822	0.952686	-0.123329	-0.837795	0.28491	0.996544	0.993429	-0.692573	0.144291	-0.278303	0.624919	0.922666	0.815801	-0.871871	-0.988895	0.75645	-1.000*	0.831385	0.214384	-0.57021	0.639817	0.87736	1	-0.833342	-0.985363	-0.982408	0.760477	0.995141	-0.958222
SPS3-3-ALA1	0.121673	0.4309	0.310808	-.997*	1.000**	-0.981594	0.540026	0.994353	-0.929222	-0.034328	0.0631166	-0.727924	-0.865791	-0.951832	-0.768436	-0.175604	0.837122	-0.825026	-0.915959	-0.211651	-0.247514	-0.961927	-0.445763	0.396371	-0.767276	-0.876377	-0.7646	0.178419	-0.667217	0.762842	-0.089239	-0.98204	-0.360163	0.455861	0.906236	-0.26885	0.848128	-0.385662	-0.718562	0.92927	-0.108377	-0.465909	-0.833342	1	0.915373	0.921907	-0.274796	-0.883719	0.95663
SPS3-4-CK	0.510992	0.757746	0.667172	-0.941678	0.914702	-0.821635	0.155472	0.86748	-0.701813	-0.433792	-0.344029	-0.942373	-0.993988	-0.994729	-0.961044	0.235607	0.546046	-0.982717	-0.67689	-0.587225	-0.616647	-0.990557	-0.0476459	0.732457	-0.444145	-0.996118	-0.959376	0.559467	-0.310866	0.437965	-0.482687	-0.974894	-0.705271	0.775623	1.000*	-0.633881	0.989651	-0.724486	-0.377754	0.701905	-0.49944	-0.78272	-0.985363	0.915373	1	1.000*	-0.638648	-.997*	0.992955
SPS3-4-ALA	0.496704	0.746849	0.65476	-0.947115	0.921261	-0.83095	0.17179	0.875589	-0.713499	-0.41883	-0.328451	-0.93671	-0.992042	-0.996289	-0.956341	0.2195	0.559828	-0.979521	-0.688972	-0.573757	-0.603542	-0.992689	-0.0641605	0.721096	-0.458903	-0.994525	-0.954579	0.545681	-0.326544	0.452775	-0.468136	-0.978444	-0.693449	0.765077	.999*	-0.621002	0.987142	-0.712986	-0.393017	0.71359	-0.485043	-0.772319	-0.982408	0.921907	1.000*	1	-0.625833	-0.996022	0.994779
SPS3-5-CK	-0.987794	-0.986069	-.999*	0.342452	-0.273195	0.0861101	0.66085	-0.17121	-0.0999505	0.970369	0.942241	0.859292	0.719058	0.556377	0.826454	-0.898306	0.295921	0.770054	-0.134122	.998*	1.000*	0.527117	-0.738196	-0.991667	-0.405784	0.703909	0.829802	-0.995104	-0.532839	0.412068	0.982189	0.451271	0.995947	-0.981055	-0.655526	1.000**	-0.742458	0.993099	-0.471232	0.0998213	0.985621	0.978799	0.760477	-0.274796	-0.638648	-0.625833	1	0.692843	-0.54297
SPS3-5-ALA1	-0.572066	-0.803134	-0.719505	0.914753	-0.882939	0.778071	-0.0833242	-0.829063	0.648227	0.498079	0.411308	0.964181	.999*	0.984656	0.978579	-0.305561	-0.483766	0.993566	0.621648	0.644456	0.672188	0.977985	-0.025018	-0.779964	0.377908	1.000**	0.977332	-0.618181	0.241023	-0.371524	0.545013	0.95615	0.754892	-0.819413	-.999*	0.688374	-.997*	0.772629	0.309517	-0.648326	0.561036	0.825851	0.995141	-0.883719	-.997*	-0.996022	0.692843	1	-0.981729
SPS3-6-CK	0.405539	0.675087	0.574207	-0.974918	0.956143	-0.883388	0.271427	0.920314	-0.781277	-0.323974	-0.230347	-0.896091	-0.974013	-1.000*	-0.921524	0.118792	0.641465	-0.95386	-0.759341	-0.487179	-0.519022	-1.000*	-0.165666	0.646627	-0.547178	-0.978669	-0.919188	0.457314	-0.421296	0.541402	-0.375513	-0.99441	-0.6163	0.695368	0.990089	-0.537771	0.965676	-0.637707	-0.484804	0.781358	-0.393268	-0.70346	-0.958222	0.95663	0.992955	0.994779	-0.54297	-0.981729	1
SPS3-6-ALA1	-0.796816	-0.947563	-0.898383	0.745919	-0.695489	0.546856	0.227552	-0.616623	0.382287	0.740871	0.671975	.999*	0.962163	0.88309	0.994427	-0.58389	-0.190792	0.980169	0.350271	0.84858	0.867495	0.866223	-0.331605	-0.934763	0.0744822	0.956066	0.995039	-0.830169	-0.0695083	-0.0676138	0.776687	0.819522	0.920154	-0.956094	-0.934648	0.878269	-0.970938	0.930566	0.00170062	-0.382407	0.788657	0.959351	0.977113	-0.696684	-0.926547	-0.920198	0.881207	0.951419	-0.875446
SPS4-2-CK	-0.950609	-0.802621	-0.872904	-0.122176	0.194055	-0.376292	0.929833	0.295472	-0.54142	0.974128	0.991501	0.532775	0.324457	0.117738	0.480104	-1.000*	0.697875	0.395781	-0.570023	0.918354	0.903151	0.0831011	-0.964197	-0.824663	-0.776974	0.303991	0.485335	-0.931235	-0.859331	0.78129	0.960225	-0.00381861	0.846152	-0.7857	-0.240492	0.89345	-0.356692	0.831188	-0.820734	0.541311	0.954678	0.778646	0.382075	0.192422	-0.218944	-0.202776	0.890657	0.289225	-0.101786
SPS4-2-ALA1	-0.666551	-0.868955	-0.797802	0.859528	-0.820071	0.69688	0.0371211	-0.755803	0.551952	0.598744	0.517938	0.989081	0.996513	0.956524	0.996235	-0.41785	-0.375005	1.000**	0.522938	0.731733	0.756347	0.945792	-0.145058	-0.849564	0.263824	0.994483	0.995699	-0.708223	0.12256	-0.257176	0.641886	0.913989	0.828285	-0.882399	-0.985399	0.770609	-.999*	0.843369	0.192917	-0.552061	0.656514	0.88767	1.000*	-0.821022	-0.981388	-0.978078	0.774532	0.992743	-0.95172
SPS4-3-CK	-0.804698	-0.951686	-0.904085	0.737089	-0.685974	0.535791	0.240347	-0.606209	0.370094	0.749645	0.681662	.998*	0.958494	0.876839	0.992953	-0.594522	-0.177858	0.977477	0.337915	0.855469	0.873966	0.859572	-0.343991	-0.939358	0.0613528	0.952125	0.993643	-0.837434	-0.0826299	-0.0544786	0.784909	0.81191	0.925227	-0.959868	-0.929888	0.884485	-0.967705	0.935304	-0.011459	-0.370215	0.796679	0.962982	0.974229	-0.687184	-0.921517	-0.914967	0.887351	0.947285	-0.86901
SPS4-3-ALA1	0.206976	0.507256	0.391766	-1.000**	0.996115	-0.961423	0.465288	0.981466	-0.89382	-0.120549	-0.0233473	-0.784443	-0.905788	-0.974764	-0.820852	-0.08989	0.786729	-0.870765	-0.877864	-0.295302	-0.3303	-0.981944	-0.366755	0.474212	-0.708997	-0.914712	-0.817426	0.262766	-0.600366	0.704124	-0.174961	-0.994669	-0.439418	0.531056	0.939375	-0.351063	0.89073	-0.463936	-0.655786	0.893878	-0.193863	-0.540617	-0.877984	0.996261	0.946735	0.951932	-0.356842	-0.920851	0.978221
SPS4-4-CK	0.154837	0.460871	0.342456	-.999*	.999*	-0.974649	0.511544	0.990243	-0.916329	-0.0677698	0.0296672	-0.750473	-0.882059	-0.961564	-0.78943	-0.142545	0.818338	-0.843483	-0.902011	-0.244255	-0.279814	-0.970539	-0.415543	0.426888	-0.745374	-0.892011	-0.78575	0.211263	-0.641905	0.740766	-0.122536	-0.987806	-0.391195	0.485405	0.919883	-0.300947	0.86539	-0.416336	-0.694874	0.916381	-0.1416	-0.495273	-0.851381	.999*	0.92834	0.934361	-0.306834	-0.898893	0.965846
SPS4-4-ALA	-0.976955	-0.994129	-1.000*	0.39698	-0.329159	0.14441	0.615682	-0.228714	-0.0414064	0.954523	0.920969	0.887819	0.758589	0.604166	0.85806	-0.870983	0.239373	0.806155	-0.0757549	0.992345	0.996221	0.576063	-0.69735	-.998*	-0.351467	0.744367	0.861112	-0.987592	-0.482278	0.357905	0.969474	0.502846	1.000*	-0.990731	-0.6987	.998*	-0.780479	.998*	-0.418677	0.0412767	0.97401	0.989129	0.797263	-0.33073	-0.682691	-0.670512	.998*	0.733953	-0.5913
SPS4-5-CK	-0.0141145	-0.331251	-0.206682	0.984021	-0.994366	0.996449	-0.627493	-1.000**	0.963601	-0.0734597	-0.170187	0.649882	0.80689	0.913292	0.695081	0.280563	-0.891144	0.759398	0.953834	0.105208	0.141774	0.926916	0.539537	-0.295234	0.831856	0.819436	0.690775	-0.0714581	0.743526	-0.828014	-0.0185018	0.956022	0.257643	-0.357396	-0.855457	0.163599	-0.786166	0.284097	0.789254	-0.963636	0.000729492	0.367948	0.768994	-0.994189	-0.866712	-0.874844	0.169692	0.8282	-0.919711
SPS4-5-ALA1	0.91113	0.732852	0.814549	0.229589	-0.299785	0.474999	-0.964391	-0.397804	0.629801	-0.943705	-0.971423	-0.437399	-0.219464	-0.00883895	-0.381668	0.992037	-0.771757	-0.293366	0.656151	-0.869767	-0.850997	0.0259726	0.987351	0.758125	0.840939	-0.198382	-0.387182	0.885985	0.909937	-0.844645	-0.924086	0.112751	-0.783048	0.713622	0.133302	-0.839192	0.25278	-0.765661	0.878095	-0.629701	-0.916565	-0.705644	-0.27911	-0.298196	0.111329	0.0948764	-0.835815	-0.183204	-0.00720967
SPS4-6-CK	-0.126662	0.195248	0.0670135	-0.949196	0.969573	-.998*	0.730768	0.989841	-0.991625	0.213	0.307094	-0.536522	-0.715786	-0.846925	-0.587053	-0.412775	0.946101	-0.660338	-0.986594	0.0357074	-0.00113451	-0.86492	-0.652596	0.157918	-0.901646	-0.730674	-0.582208	-0.0695431	-0.830189	0.898647	0.158944	-0.905266	-0.11918	0.222482	0.774115	-0.0232174	0.691427	-0.146418	-0.867777	0.991641	0.139928	-0.233507	-0.671438	0.969165	0.787939	0.798016	-0.0293941	-0.741142	0.855349
SPS4-6-ALA1	-0.803522	-0.572601	-0.673639	-0.429992	0.494532	-0.650158	.998*	0.582622	-0.779663	0.852542	0.899369	0.237581	0.00843612	-0.202578	0.177821	-0.94305	0.888666	0.0848145	-0.800744	0.74591	0.720866	-0.236541	-.999*	-0.603277	-0.936266	-0.0131225	0.183695	-0.768046	-0.977012	0.938663	0.822508	-0.320086	0.634005	-0.54955	0.079047	0.705385	-0.0427098	0.612516	-0.959352	0.779581	0.811418	0.540055	0.0699812	0.493085	0.101096	0.117538	0.700992	-0.0285808	0.218268
*. At level 0.05 (two-tailed), the correlation was significant.
**. At level 0.01 (two-tailed), the correlation was significant.
[truncated: 11 more columns]
